# Supplementary material for: Comparison of Readmission, Discharge Location and Mortality over Three Years Post-Discharge Between Patients Diagnosed with Hospital-Acquired Malnutrition and Those Malnourished on Admission—A Retrospective Matched Case–Control Study in Five Facilities
Source: Healthcare (Basel). 2025 Feb 8;13(4):364. doi: 10.3390/healthcare13040364 (PMC11855929; doi:10.3390/healthcare13040364)
Supplement: Supplementary file 1 [file healthcare-13-00364-s001.zip]

Archive with 1 entries (1 files):
- healthcare-3316767-supplementary.pdf
